# Supplementary material for: 25-Hydroxyvitamin D and TSH as Risk Factors or Prognostic Markers in Thyroid Carcinoma
Source: PLoS One. 2016 Oct 13;11(10):e0164550. doi: 10.1371/journal.pone.0164550 (PMC5063319; doi:10.1371/journal.pone.0164550)
Supplement: S1 File — (XLS) [file pone.0164550.s001.xls]

## Sheet: Supporting information
Patient	Weight	Height	BMI	sex (F1/M2)	Age	season	25OHD	TSH	benign1 x malignant4	size	multifocality (-0/+1)	ETT (-0/+1)	VI (-0/+1)	T	N (-0/+1)	M (-0/+1/unknownx))	T1T2(1) vsT3T4(3)	stage I/II(1) vs III/IV(3)	aggressive variant (-0/+1)
1	46	1.5	20.4444	1	38.163	spring	23	4.81	4	0.3	0	0	0	1	0	x	1	1	1
2	61.4	1.6	23.9844	1	33.2822	summer	21	0.88	1
3	60.35	1.53	25.7807	2	84.2959	autumn	24	0.92	1
4	66	1.54	27.8293	1	54.0073	winter	28	0.63	1
5	61	1.64	22.68	1	75.4144	autumn	33	0.84	1
6	51.9	1.5	23.0667	1	77.8329	autumn	9	0.77	1
7	69	1.56	28.3531	1	60.7898	summer	24	1.97	1
8	71	1.45	33.7693	1	33.5795	summer	29	3.95	4	2.5	1	0	1	2	0	x	1	1	1
9	50	1.52	21.6413	1	34.4466	winter	12	3.88	4	3.5	0	1	1	3	1	x	3	1	1
10	73	1.67	26.1752	1	54.823	summer	17	1.62	4	0.3	1	1	0	3	0	x	3	3	1
11	74.45	1.61	28.7219	2	65.5205	spring	29	2.92	4	1.2	1	1	0	3	0	x	3	3	1
12	86.6	1.57	35.1333	1	50.2082	winter	13	0.85	4	0.3	0	0	0	1	0	x	1	1	1
13	70	1.56	28.764	1	32.2893	autumn	26	0.81	1
14	52	1.55	21.6441	1	50.0341	winter	21	1	4	4.6	0	1	0	3	1	x	3	3	3
15	62	1.67	22.231	2	43.3031	summer	34	0.79	1
16	69.9	1.68	24.7662	2	73.4082	autumn	56	1.39	1
17	46.55	1.62	17.7374	1	40.1479	summer	30	1.36	1
18	59.55	1.57	24.1592	1	73.5562	summer	23	1.48	1
19	48			1	78.9162	autumn	21	2.48	1
20	53	1.54	22.3478	1	68.7397	winter	30	3.06	4	0.7	1	0	0	1	0	x	1	1	1
21	76	1.47	35.1705	1	45.9404	summer	26	0.58	1
22	55	1.5	24.4444	1	53.8451	autumn	28	0.95	1
23	46.35	1.63	17.4451	1	53.2164	spring	19	0.46	4	0.9	0	0	0	1	0	x	1	1	1
24	74.85	1.54	31.561	1	59.9836	autumn	41	1.19	4	1.2	0	0	0	1	0	x	1	1	1
25	83	1.52	35.9245	1	71.6637	winter	25	2.89	1
26	61.5	1.55	25.5983	1	52.8712	autumn	30	0.89	1
27	64	1.57	25.9645	1	75.2451	autumn	21.6	2.05	1
28	70	1.65	25.7117	1	56.3772	autumn	17		1
29	54	1.52	23.3726	1	42.9945	spring	15	2.22	1
30	72	1.68	25.5102	1	39.6833	winter	30	2.26	4	3	1	1	0	3	1	x	3	1	1
31	50.95	1.61	19.6559	1	32.4411	summer	15	1.6	4	2.3	0	0	0	2	0	x	1		Follicular carcinoma
32	76	1.55	31.6337	1	43.5616	winter	24	1.41	4	0.3	1	0	0	1	0	x	1	1	1
33	63	1.57	25.5588	1	52.1014	winter	6	0.46	4	0.7	0	0	0	1	0	x	1	1	1
34	44	1.49	19.8189	1	49.6806	summer	10	4.55	1
35	71.15	1.78	22.4561	2	40.3781	autumn	17	2.94	4	0.5	1	1	0	3	1	x	3	1	1
36	78.25	1.62	29.8163	2	55.9945	autumn	14	2.06	4	0.3	1	1	0	3	0	x	3	3	1
37	52	1.63	19.5717	1	63.0229	winter	21	1.72	1
38	69	1.65	25.3444	1	57.8438	winter	15	0.03	4	0.8	0	0	0	1	0	x	1	1	1
39	66	1.47	30.5428	1	70.4219	winter	26	2.58	1
40	67.25	1.56	27.634	1	76.3041	summer	12	0.81	1
41	60	1.57	24.3418	2	52.0778	summer	25	1.53	1
42	113	1.62	43.0575	1	55.8701	winter	29	1.85	1
43	60	1.62	22.8624	1	48.9541	summer	20	1.28	1
44	78	1.6	30.4687	1	50.5166	spring	15	4.16	1
45	80	1.59	31.6443	1	65.1821	spring	24	1.53	1
46	53	1.66	19.2336	1	61.2767	spring	13	2.69	1
47	76	1.55	31.6337	1	64.0503	spring	20	4	4	3.3	0	1	1	3	1	x	3	3	1
48	64.6	1.54	27.239	1	60.0192	spring	18	2.05	4	0.5	0	0	0	1	0	x	1	1	1
49	42	1.43	20.5389	1	73.2147	summer	13	1.77	4	5	0	0	1	3	1	x	3		medullary carcinoma
50	81	1.49	36.4848	1	44.9026	summer	25	4.23	1
51	71	1.67	25.4581	1	22.9711	autumn	15	1.85	4	0.08	0	0	0	1	0	x	1	1	1
52	63	1.71	21.5451	1	59.7493	autumn	20	4.46	4	0.2	0	0	0	1	0	x	1	1	3
53	68	1.64	25.2826	2	49.9041	winter	15	1.71	1
54	52	1.67	18.6453	1	57.0562	autumn	26	0.03	1
55	48.95	1.54	20.6401	1	71.3342	autumn	31	0.12	1
56	64	1.63	24.0882	1	47.5331	spring	30	1.44	1
57	61.5	1.7	21.2803	1	52.6712	summer	29	1.05	1
58	65	1.5	28.8889	1	69.7136	summer	14.9	2.49	1
59	78	1.52	33.7604	1	52.2528	spring	18	2.17	4	0.3	0	0	0	1	0	x	1	1	1
60	80	1.52	34.626	1	69.4234	autumn	33	0.83	1
61	89	1.79	27.7769	2	62.8928	winter	19	1.48	4	1.1	1	0	0	1	0	x	1	1	1
62	60	1.62	22.8624	1	42.982	autumn	26	0.03	4	0.4	1	1	0	3	0	x	3	1	1
63	47	1.55	19.563	1	36.7534	summer	11	4.29	4	0.9	1	1	0	3	1	x	3	1	1
64	47	1.59	18.591	1	36.785	winter	10	0.86	4	0.4	0	0	0	1	1	x	1	1	1
65	69	1.69	24.1588	1	41.1521	summer	25	1.34	1
66	94	1.64	34.9494	1	34.7459	autumn	24	3.4	1
67	84.1	1.69	29.4457	1	61.326	autumn	24	1.62	4	0.8	1	0	0	1	0	x	1	1	1
68	51.5	1.55	21.436	1	49.7781	autumn	14	1.04	4	0.7	1	1	0	3	0	x	3	3	1
69	66.8	1.58	26.7585	1	40.0226	summer	18	0.51	4	0.6	1	0	0	1	0	x	1	1	3
70	77.35	1.55	32.1956	1	44.0192	winter	16	2.24	1
71	66	1.7	22.8374	1	42.5569	autumn	49	1.64	1
72	63	1.56	25.8876	1	38.3435	spring	24	1.58	1
73	50	1.5	22.2222	1	66.5945	summer	19	1.14	4	0.8	0	1	0	3	0	x	3	3	1
74	71.2	1.61	27.4681	1	66.2164	spring	38	2.13	1
75	70.5	1.5	31.3333	1	68.2548	summer	32	2.15	1
76	69	1.59	27.2932	1	59.7333	spring	19	2.83	1
77	76.4	1.65	28.0624	1	44.7425	summer	30	2.36	4	3.8	0	1	0	3	1	x	3	3	1
78	59	1.59	23.3377	1	44.9041	winter	14	0.83	4	0.8	1	1	0	3	0	x	3	3	1
79	104	1.58	41.66	1	56.7521	spring	19	0.03	1
80	85	1.68	30.1162	1	48.9205	winter	17	2.46	4	0.7	0	1	0	3	1	x	3	3	1
81	107.5	1.72	36.3372	2	54.3397	winter	14	2.96	4	1.5	1	0	0	1	0	x	1	1	1
82	70.2	1.56	28.8462	1	49.0959	autumn	36	1.58	1
83	61	1.51	26.7532	1	68.2603	summer	12	3.04	1
84	115	1.75	37.551	2	37.8206	autumn	22	64.14	1
85	97	1.54	40.9007	1	35.3973	summer	27	1.72	4	2.5	1	1	1	3	0	x	3	1	1
86	70	1.68	24.8016	1	56.2729	autumn	26	0.73	1
87	46	1.61	17.7462	1	21.6286	winter	33	0.97	4	3.5	0	1	1	3	1	x	3	1	1
88	63	1.63	23.7118	1	63.674	winter	19	1.42	1
89	72	1.52	31.1634	1	44.8373	spring	13	3.5	1
90	75.4	1.53	32.2098	1	66.9781	autumn	25	3.3	1
91	89.2	1.59	35.2834	1	67.6904	autumn	15	1.22	1
92	76.2	1.72	25.7572	2	66.0904	summer	17	3.38	4	0.3	0	0	0	1	0	x	1	1	1
93	70	1.68	24.8016	1	41.7764	summer	29	0.09	1
94	98	1.63	36.8851	2	63.1863	winter	27	0.49	4	0.2	0	0	0	1	0	x	1	1	1
95	63	1.47	29.1545	1	71.2891	summer	7	0.36	1
96	82	1.58	32.8473	1	60.6839	spring	13	2.73	4	1.2	1	1	0	3	0	x	3	3	1
97	69.3	1.58	27.76	1	66.7616	summer	23	1.03	4	7	1	1	1	4	1	x	3	4	1
98	68	1.67	24.3824	1	54.5935	autumn	23	0.84	1
99	103	1.6	40.2344	1	54.6508	autumn	26	1.52	1
100	60	1.56	24.6548	1	48.6671	winter	9	0.69	1
101	88	1.57	35.7012	1	31.1467	summer	22	0.64	4	4.8	0	1	0	3	0	x	3	1	1
102	85	1.51	37.2791	1	51.9781	spring	11	0.77	1
103	87	1.69	30.4611	1	60.5681	autumn	28	1.18	1
104	53	1.6	20.7031	1	68.5973	summer	13	1.34	4	0.6	1	1	0	3	0	x	3	3	1
105	67	1.52	28.9993	1	62.7876	autumn	8	2.53	1
106	66.75	1.51	29.275	1	63.7726	autumn	42	3.77	1
107	58	1.59	22.9421	1	30.9901	winter	30	1.32	4	0.2	0	0	0	1	0	x	1	1	1
108	70.35	1.58	28.1806	1	41.3918	autumn	31	3.13	1
109	85.6	1.54	36.0938	1	45.9534	autumn	16	0.6	1
110	61.4	1.55	25.5567	1	57.326	autumn	18	3.03	4	0.3	0	0	0	1	0	x	1	1	1
111	67.25	1.51	29.4943	1	37.3151	spring	20	0.92	4	0.6	0	0	0	1	0	x	1	1	1
112	63	1.64	23.4236	1	52.2932	summer	18	4.59	4	1.3	1	1	0	3	1	x	3	3	1
113	99	1.58	39.6571	1	71.7705	summer	20	0.51	1
114	69.9	1.62	26.6347	1	48.5452	autumn	23	1.25	4	6	1	1	0	3	0	x	3	3	3
115	67	1.55	27.8876	1	69.878	winter	8	0.79	4	4.8	0	0	0	3	0	x	3		Follicular carcinoma
116	107	1.52	46.3123	1	56.1548	spring	10	0.52	1
117	43	1.36	23.2483	1	84.1329	autumn	26	1.15	1
118	68	1.67	24.3824	1	42.6219	summer	17	1.33	1
119	78	1.55	32.4662	1	66.253	autumn	28	1.39	1
120	66.65	1.56	27.3874	1	45.3315	autumn	29	1.81	1
121	62.5	1.56	25.6821	1	75.0891	winter	14	1.32	1
122	76	1.47	35.1705	1	74.9818	autumn	21	3.82	1
123	54.65	1.57	22.1713	1	52.3945	summer	25	0.88	4	0.2	1	0	0	1	0	x	1	1	1
124	68.95	1.62	26.2727	1	30.7973	spring	15	1.47	4	0.7	0	0	0	1	0	x	1	1	1
125	60.8	1.65	22.3324	1	23.6849	spring	29		4	1.3	1	1	0	3	1	x	3	1	1
126	53	1.6	20.7031	1	30.9973	winter	13	2.44	1
127	85	1.55	35.3798	1	46.1463	spring	17	2.82	1
128	60	1.51	26.3146	1	34.1985	autumn	25	1.45	4	0.4	1	0	0	1	0	x	1	1	1
129	55	1.55	22.8928	1	65.9524	winter	18	0.71	1
130	79.3	1.6	30.9766	1	39.389	autumn	32	2.51	4	0.2	0	0	0	1	0	x	1	1	1
131	68.6	1.48	31.3185	1	55.0356	autumn	13	2.36	4	0.45	0	1	0	3	0	x	3	3	1
132	105	1.58	42.0606	1	42.9404	spring	8	1.73	1
133	72	1.44	34.7222	1	77.829	summer	16	2.03	1
134	74.1	1.61	28.5869	1	44.1726	winter	16	4.85	4	0.5	0	0	0	1	0	x	1	1	1
135	61.8	1.55	25.7232	1	71.4795	autumn	34	1.8	4	1.3	0	0	0	1	0	x	1	1	1
136	72.9	1.45	34.673	1	77.3616	summer	18	0.55	4	0.2	1	0	0	1	0	x	1	1	1
137	68	1.54	28.6726	1	70.829	spring	10	1.1	1
138	89	1.66	32.2979	2	60.9452	winter	34	2.4	4	1.5	0	0	0	1	0	x	1	1	1
139	55	1.53	23.4952	1	75.9205	winter	23	0.06	1
140	106	1.7	36.6782	2	15.7066	winter	36	1.07	4	2.2	0	0	0	2	0	x	1		follicular carcinoma
141	71	1.54	29.9376	1	58.5288	spring	11	1.68	4	1.2	0	0	0	1	0	x	1	1	1
142	60	1.5	26.6667	1	55.8258	winter	28	0.69	4	4	0	1	0	3	0	x	3	3	1
143	63.1	1.67	22.6254	1	40.8027	spring	17	0.68	1
144	47.95	1.52	20.754	1	56.0822	winter	23	3.13	4	0.9	1	0	0	1	0	x	1	1	1
145	56	1.53	23.9224	1	37.1452	summer	17	1.63	4	4	1	0	0	2	0	x	1	1	3
146	104	1.8	32.0988	2	56.9627	autumn	25	1.41	4	0.6	0	1	0	3	0	x	3	3	1
147	66	1.55	27.4714	1	68.2339	spring	20	2.46	4	0.05	0	0	0	1	0	x	1	1	1
148	68.6	1.54	28.9256	1	68.7041	autumn	33	2.52	1
149	101.6	1.62	38.7136	1	50.6505	winter	28	2.85	4	3	0	1	0	3	0	x	3	3	1
150	126.3	1.5	56.1333	1	55.5068	autumn	12	1.43	4	7	0	1	1	3	1	x	3	3	1
151	70.25	1.68	24.8902	1	27.6329	summer	18	1.11	1
152	64	1.55	26.6389	1	59.0229	autumn	24.6	1.49	1
153	56.1	1.56	23.0523	1	57.9808	summer	32	5.23	1
154	53.55	1.6	20.918	1	70.5616	autumn	13	1.39	4	0.1	0	0	0	1	0	x	1	1	1
155	94.35	1.68	33.429	2	57.8055	spring	27	2.66	4	1.1	1	1	0	3	1	x	3	3	1
156	71	1.68	25.1559	1	54.9733	autumn	26	0.04	1
157	113	1.75	36.898	1	28.7551	summer	25	0.54	4	2	1	1	1	3	1	x	3	1	1
158	71.1	1.69	24.8941	2	75.1918	summer	23	0.03	1
159	77	1.58	30.8444	1	36.9985	summer	32	0.58	4	0.2	0	0	0	1	0	x	1	1	1
160	66.9	1.51	29.3408	1	48.863	winter	20	0.73	1
161	55	1.47	25.4524	1	75.0555	winter	9	1.06	1
162	49	1.5	21.7778	1	40.1075	autumn	38	0.56	4	2.9	0	0	1	2	0	x	1		follicular carcinoma
163	55.85	1.62	21.2811	1	46.9781	autumn	15	0.57	1
164	88.25	1.51	38.7044	1	67.2877	spring	13	0.67	1
165	79	1.57	32.05	1	79.2966	summer	14	1.61	4	4.5	1	1	0	3	0	x	3	3	1
166	57	1.54	24.0344	1	29.9029	autumn	29	1.91	4	3.3	1	1	1	3	1	x	3	1	3
167	100	1.7	34.6021	2	58.6384	autumn	21	1.8	4	0.1	1	0	0	1	0	x	1	1	1
168	76	1.6	29.6875	1	50.8966	autumn	24	3.96	4	0.2	0	0	0	1	0	x	1	1	1
169	74.8	1.5	33.2444	1	81.7523	summer	17	2.74	4	3.5	0	0	0	2	0	x	1	2	1
170	87	1.66	31.5721	1	54.8445	summer	17	2.07	4	0.6	0	0	0	1	0	x	1		follicular carcinoma
171	50.9	1.55	21.1863	1	55.6521	spring	15	0.39	4	0.4	1	1	0	3	0	x	3	3	1
172	104.1	1.71	35.6007	2	64.9452	summer	28	4.31	1
173	60	1.81	18.3145	2	15.6942	summer	36	0.41	1
174	77	1.7	26.6436	2	59.8973	winter	30	0.99	1
175	55	1.48	25.1096	1	45.9014	summer	13	0.62	4	0.2	0	0	0	1	0	x	1	1	1
176	54.8	1.6	21.4062	1	37.2	summer	31	2	4	1.5	1	1	0	3	0	x	3	1	1
177	72	1.67	25.8166	1	54.2916	autumn	40	1.94	1
178	78	1.6	30.4687	2	73.8493	winter	15	1.05	4	0.4	1	0	0	1	0	x	1	1	1
179	83.3	1.85	24.3389	2	53.9288	summer	12	0.69	1
180	93	1.78	29.3524	2	61.949	autumn	36	1.95	4	10	0	1	1	3	0	x	3		follicular carcinoma
181	71.9	1.57	29.1695	2	32.6493	autumn	45.9	1.23	4	3	0	0	0	2	0	x	1	1	1
182	91.6	1.68	32.4546	2	69.5753	winter	24	0.88	4	3	0	1	1	4	1	x	3	4	1
183	76.35	1.67	27.3764	2	66.7918	spring	11	0.95	1
184	77	1.74	25.4327	2	81.0192	winter	38	2.58	4	4.1	0 / 1	0		3	0	x	3		follicular carcinoma
185	59.25	1.55	24.6618	1	63.3671	spring	20	2.96	4	0.9	1	1	0	3	0	x	3	3	1
186	85.2	1.57	34.5653	1	63.8	autumn	30	1.26	4	0.1	1	0	0	1	0	x	1	1	1
187	134	1.68	47.4773	1	70.9901	winter	9	2.16	1
188	71	1.6	27.7344	1	40.5598	autumn	21	1.25	4	2	0	1	1	3	1	x	3	1	1
189	75.4	1.55	31.384	1	64.9918	autumn	18	0.5	1
190	49	1.41	24.6466	1	56.5382	winter	4	0.52	1
191	68	1.56	27.9421	1	47.5596	spring	13	1.95	4	0.4	0	0	0	1	0	x	1	1	1
192	63.3	1.53	27.0409	1	68.2712	spring	24	3.83	4	1.6	0	1	1	3	1	x	3	3	1
193	56.4	1.62	21.4906	1	81.737	summer	16	1.58	1
194	45	1.45	21.4031	1	64.7769	autumn	31	1.19	1
195	53.45	1.58	21.4108	1	50.9479	winter	15	32.03	1
196	53.3	1.52	23.0696	1	67.7479	spring	18	0.81	4	1.8	0	0	0	1	0	x	1	1	1
197	53	1.68	18.7783	1	18.0892	spring	23	2.06	4	1.05	0	0	0	1	0	x	1	1	1
198	59	1.73	19.7133	1	15.8911	winter	23	1.94	1
199	64	1.69	22.4082	1	34.6777	autumn	19	1.97	4	0.3	1	0	0	1	1	x	1	1	1
200	54	1.52	23.3726	1	64.8384	autumn	18	0.36	1
201	58.45	1.57	23.7129	2	77.411	autumn	27	4.8	4	10.5	0	0	1	3	0	x	3		follicular carcinoma
202	77.7	1.61	29.9757	1	31.1397	spring	23	1.51	4	0.5	0	0	0	1	0	x	1	1	1
203	58.65	1.63	22.0746	1	54.7863	autumn	33	2.89	1
204	69.9	1.64	25.989	1	56.5096	autumn	24	1.39	1
205	56.85	1.56	23.3605	1	72.5589	summer	28	2.03	4	0.6	1	0	0	1	0	x	1	1	1
206	95.6	1.63	35.9818	1	66.1288	autumn	28	1.87	4	0.5	0	0	0	1	0	x	1	1	1
207	89	1.63	33.4977	1	46.3288	summer	32	1.18	4	1.5	1	0	0	1	1	x	1	3	1
208	81	1.49	36.4848	1	63.9766	summer	25	1.62	1
209	54	1.5	24	1	17.4233	summer	29	4.86	1
210	90	1.6	35.1562	1	62.4192	summer	21	1.92	1
211	84	1.57	34.0785	1	46.8712	autumn	27	1.65	1
212	64	1.51	28.0689	1	75.6548	spring	14	0.55	4	0.6	1	0	0	1	0	x	1	1	1
213	70.75	1.53	30.2234	1	53.8877	autumn	12	0.23	1
214	78	1.63	29.3575	1	40.4204	winter	34	1.78	4	1.5	0	0	0	1	0	x	1	1	1
215	83.5	1.54	35.2083	1	50.8521	winter	8	1.42	4	0.4	1	1	1	3	0	x	3	3	1
216	70.4	1.58	28.2006	1	36.8712	spring	20	0.81	1
217	64	1.53	27.3399	1	56.1103	spring	18	1.71	4	0.8	1	1	0	3	1	x	3	3	1
218	91	1.67	32.6294	1	40.8728	autumn	27	0.03	4	2.5	0	0	0	2	0	x	1	1	1
219	65	1.68	23.03	2	26.2367	winter	24	7.23	4	7	1	1	1	4	1	x	3	1	1
220	67.3	1.56	27.6545	1	29.9589	summer	24	3.17	4	4.4	0	1	1	3	1	x	3	1	1
221	70	1.44	33.7577	1	67.5808	winter	19	1.96	1
222	49	1.56	20.1348	1	56.3936	autumn	32	4.08	1
223	76	1.54	32.0459	1	65.5712	summer	18	1.88	4	0.05	0	0	0	1	0	x	1	1	1
224	64.25	1.5	28.5556	1	56.3052	spring	13	4.78	1
225	69	1.53	29.4758	1	63.9603	summer	27	0.03	4	3	1	0	0	2	0	x	1	2	1
226	59	1.68	20.9042	1	18.411	winter	45	2.39	1
227	69	1.48	31.5011	1	50.3178	summer	9	1.79	1
228	71	1.5	31.5556	1	70.0055	summer	14	3.03	4	0.6	0	0	0	1	0	x	1	1	1
229	75.5	1.65	27.7319	2	57.611	summer	16	0.53	1
230	87	1.64	32.3468	2	60.7245	summer	26.6	2.1	1
231	60	1.67	21.5139	1	49.3362	spring	16	4.63	4	0.1	0	0	0	1	0	x	1	1	1
232	77	1.73	25.7276	2	41.2073	summer	48	0.5	4	0.1	0	0	0	1	0	x	1	1	1
233	71	1.65	26.079	1	32.878	autumn	22	4.45	4	1.4	0	1	0	3	1	x	3	1	1
234	91	1.65	33.4252	1	49.4521	spring	12	1.4	4	2.2	1	0	0	2	0	x	1	2	1
235	65	1.44	31.3465	1	60.3808	autumn	24	1.82	1
236	78.3	1.52	33.8902	1	62.3918	summer	16	0.5	1
237	69.85	1.48	31.8892	1	57.9836	winter	17	2.8	1
238	73.2	1.54	30.8652	1	51.5616	spring	13	1.51	4	2.5	0	0	0	2	0	x	1	2	1
239	57	1.56	23.4221	1	61.737	autumn	19	2.39	1
240	60	1.67	21.5139	1	66.2204	autumn	24	0.94	1
241	88.85	1.61	34.2772	1	57.4849	summer	29	0.03	1
242	59	1.55	24.5578	1	41.289	autumn	26	2.25	1
243	55	1.6	21.4844	1	59.7315	autumn	29	0.65	1
244	62.8	1.53	26.8273	1	59.2219	summer	19	0.99	4	1.1	0	0	0	1	0	x	1	1	1
245	69	1.67	24.7409	1	53.126	spring	23	1.21	4	0.3	0	1	0	3	0	x	3	3	1
246	57.25	1.63	21.5477	1	36.1479	summer	34	0.21	1
247	74	1.56	30.4076	1	43.1267	autumn	23	0.94	1
248	100.1	1.63	37.6755	1	45.2575	winter	15	1.46	4	5.5	1	1	1	4	1	x	3	4	1
249	76.6	1.55	31.8835	1	53.8329	summer	10	0.91	4	1.9	1	0	0	1	0	x	1	1	1
250	64	1.6	25	1	56.0117	winter	15	2.33	4	0.4	0	0	0	1	0	x	1	1	1
251	64.8	1.67	23.235	1	47.3068	spring	22	1.67	4	0.8	1	1	0	3	0	x	3	3	1
252	53.55	1.46	25.122	1	64.6137	winter	9	1.56	1
253	61.8	1.43	30.2215	1	75.1863	autumn	25	2.27	1
254	74	1.61	28.5483	1	70.8778	winter	15	0.88	4	4.5	0	0	0	3	0	x	3	3	1
255	74.85	1.64	27.8294	1	60.6356	winter	30	1.72	4	0.1	1	0	0	1	0	x	1	1	1
256	104.75	1.59	41.4343	1	74.2055	autumn	17	1.12	4	0.9	1	0	0	1	0	x	1	1	1
257	84	1.58	33.6485	1	59.0539	autumn	18	1.22	1
258	82.7	1.65	30.3765	1	58.263	summer	33	3.09	4	1	1	0	0	1	0	x	1	1	1
259	64	1.57	25.9645	1	47.5853	autumn	21	1.18	1
260	85	1.52	36.7902	1	58.9123	autumn	22	1.12	1
261	102.25	1.54	43.1144	1	67.6904	summer	19	1.85	4	1.5	1	1	0	3	0	x	3	3	3
262	55	1.53	23.4952	1	54.537	summer	31	0.42	4	0.3	0	0	0	1	0	x	1	1	1
263	52.4	1.49	23.6025	1	37.0932	spring	25	1.01	1
264	73.5	1.62	28.0064	1	32.2658	summer	24	0.95	1
265	62	1.56	25.4767	1	70.8453	summer	22	3.63	1
266	65	1.6	25.3906	1	60.2967	summer	27	1.63	1
267	61	1.51	26.7532	1	53.4959	winter	26	3.16	4	1.3	0	1	0	3	0	x	3	3	1
268	85.8	1.56	35.2564	1	58.7288	autumn	23	0.48	1
269	54.3	1.47	25.1284	1	41.4	spring	16	4.83	1
270	86	1.64	31.975	1	50.9843	summer	18	0.93	1
271	88.25	1.65	32.4151	1	48.1534	summer	21	1.65	4	1.8	0	1	1	3	0	x	3	3	3
272	56	1.53	23.9224	1	58.0422	autumn	27	3.14	1
273	66.75	1.56	27.4285	1	54.9123	autumn	27	2.4	4	2.8	1	1	0	3	0	x	3	3	1
274	52	1.48	23.74	1	44.1052	summer	34.6	1.53	1
275	80.6	1.5	35.8222	1	75.6795	summer	16	1.87	1
276	74.95	1.56	30.798	1	63.2274	summer	17	0.78	1
277	55.1	1.53	23.538	1	56.4247	summer	20	0.44	1
278	54.2	1.52	23.4591	1	68.3918	summer	19	0.03	1
279	55	1.63	20.7008	1	43.1404	spring	21	0.03	1
280	50.2	1.54	21.1671	1	71.3986	spring	10	1.89	1
281	84	1.54	35.4191	1	47.4537	autumn	26	2.62	4	2.2	1	0	0	2	0	x	1	2	1
282	70	1.47	32.3939	1	49.5459	spring	22	0.49	4	0.4	0	0	0	1	0	x	1	1	1
283	64	1.54	26.986	1	56.7466	summer	18	1.77	1
284	52.5	1.55	21.8522	1	52.7068	summer	33	0.74	1
285	84.35	1.59	33.365	1	58.1726	summer	19	1.46	4	0.5	1	0	0	1	0	x	1	1	1
286	64	1.57	25.9645	1	32.5631	spring	16	3.86	4	1.5	0	1	0	2	0	x	1	1	1
287	60.5	1.67	21.6931	1	44.3014	summer	21	5.16	4	0.7	0	0	0	1	0	x	1	1	1
288	54	1.53	23.0681	1	78.3411	autumn	63	1.61	1
289	66	1.46	30.9627	1	42.5436	spring	20	3.17	1
290	60	1.47	27.7662	1	63.0996	autumn	25	1.9	1
291	83	1.43	40.5888	1	53.4232	winter	17	1.57	1
292	89	1.7	30.7958	1	55.6119	winter	19	2.88	4	1.3	1	0	0	1	0	x	1	1	1
293	78.1	1.54	32.9314	1	67.6274	winter	18	1.63	1
294	70	1.78	22.0932	1	51.5654	summer	19.7	0.94	1
295	75.5	1.65	27.7319	1	54.2192	spring	22	1.61	1
296	53	1.47	24.5268	1	72.2082	spring	20	1.11	1
297	75	1.58	30.0433	1	43.7541	autumn	26	0.83	4	1	1	0	0	1	0	x	1	1	3
298	67	1.63	25.2174	1	76.2126	winter	5	0.41	4	1.5	0	0	1	1	0	x	1	1	follicular carcinoma
299	92.45	1.56	37.989	1	71.8438	summer	27	1.96	1
300	59	1.6	23.0469	1	50.9687	autumn	26		1
301	59	1.59	23.3377	1	35.6274	spring	22	2.16	4	0.7	0	0	0	1	0	x	1	1	1
302	63.4	1.59	25.0781	1	45.8904	summer	17	0.88	1
303	75.95	1.61	29.3006	1	57.3342	spring	27	0.23	4	1	1	1	0	3	0	x	3	3	1
304	58.25	1.59	23.041	1	61.6521	autumn	31	1.38	1
305	121	1.54	51.0204	1	56.6949	winter	11	2.14	4	0.7	1	0	1	1	0	x	1	1	1
306	66	1.58	26.4381	1	76.5327	autumn	23	0.77	1
307	65.15	1.51	28.5733	1	43.1151	autumn	31	1	1
308	69	1.51	30.2618	1	67.1357	summer	14	1.51	1
309	60.5	1.6	23.6328	1	51.0301	winter	17	1.47	1
310	73	1.51	32.0161	1	52.763	winter	35	3.6	4	1.5	0	0	0	1	0	x	1	1	1
311	98	1.63	36.8851	1	59.0312	winter	18	2.97	1
312	43	1.56	17.6693	1	34.1213	autumn	25	1.05	1
313	66	1.58	26.4381	2	57.3305	summer	21	1.85	1
314	80	1.74	26.4236	2	79.188	winter	15	4.12	4	0.6	0	0	0	1	0	x	1	1	1
315	69	1.58	27.6398	1	46.6887	spring	20	0.92	1
316	82	1.63	30.863	1	31.0367	autumn	22	1.73	1
317	59	1.59	23.3377	1	40.8886	summer	30	1.5	4	3.2	1	0	0	2	0	x	1	1	1
318	60	1.56	24.6548	1	45.2575	winter	14	0.28	4	1.7	0	0	0	1	0	x	1	1	1
319	77	1.64	28.6288	1	40.284	autumn	14	4.12	1
320	72	1.53	30.7574	1	70.1842	autumn	17	1.55	1
321	57.45	1.6	22.4414	1	50.5041	spring	36	1.13	1
322	59	1.55	24.5578	1	54.8423	autumn	24	1.31	1
323	72.5	1.51	31.7969	1	58.2329	autumn	6	4.08	1
324	76	1.57	30.8329	1	46.095	summer	32	2.29	1
325	83	1.67	29.7608	1	49.1959	autumn	25	1.39	1
326	76.35	1.66	27.7072	1	53.1233	winter	36	2.62	1
327	54.6	1.53	23.3244	1	43.3342	summer	25	0.03	4	2.3	1	1	0	3	0	x	3	1	3
328	98.45	1.56	40.4545	1	65.8904	autumn	37	1.65	1
329	129	1.6	50.3906	1	48.2017	spring	16	1.14	4	0.9	0	0	0	1	0	x	1	1	1
330	73.75	1.52	31.9209	1	24.9068	spring	27	2.04	4	0.5	0	0	0	1	0	x	1	1	1
331	71.3	1.58	28.5611	1	59.6027	spring	22	2.38	4	2.6	1	0	0	2	0	x	1	2	1
332	82.4	1.59	32.5936	1	76.6548	autumn	15	3.92	1
333	74.3	1.48	33.9207	1	70.9068	summer	11	1.94	1
334	62	1.64	23.0518	1	35.7222	spring	6	1.07	1
335	57	1.65	20.9366	1	21.728	winter	13	0.96	1
336	66	1.62	25.1486	1	70.9112	spring	12	3.06	4	0.6	1	1	0	3	0	x	3	3	1
337	76.2	1.63	28.68	2	69.8082	summer	27	3.34	4	0.6	1	0	0	1	0	x	1	1	1
338	81.2	1.7	28.0969	1	68.0822	summer	14		4	0.2	0	0	0	1	0	x	1	1	1
339	55	1.36	29.7362	1	80.2511	autumn	23	3.21	4	3	0	1	0	3	0	x	3	3	1
340	95	1.66	34.4753	1	44.5325	summer	31	1.09	1
341	70	1.65	25.7117	1	49.6309	spring	8	0.93	4	2	1	1	1	3	1	x	3	4	1
342	74	1.47	34.245	1	63.6448	summer	28	0.97	4	0.3	1	0	0	1	0	x	1	1	1
343	81	1.7	28.0277	2	69.0914	autumn	24	2.38	1
344	86.7	1.54	36.5576	1	46.5589	autumn	35	0.6	1
345	83	1.68	29.4076	1	36.9741	summer	33	8.54	4	1.6	0	0	0	1	0	x	1	1	1
346	67	1.56	27.5312	1	70.7568	summer	16	2.05	1
347	64.7	1.57	26.2485	1	81.2356	winter	18	2.6	4	5	0	1	0	4	1	x	3	4	1
348	72.65	1.7	25.1384	1	26.8082	summer	15	4.75	1
349	57	1.55	23.7253	1	68.3545	autumn	9	0.03	1
350	51	1.5	22.6667	1	71.5521	spring	23	2.27	1
351	56	1.42	27.7723	1	76.0943	summer	18.8	0.61	4	1.3	1	1	0	3	0	x	3	3	1
352	78			1	51.5959	autumn	21	1.29	1
353	67.5	1.6	26.3672	1	60.7534	summer	24	1.77	1
354	79	1.77	25.2163	2	24.4767	summer	28	8.04	4	2.1	1	1	1	3	1	x	3	1	1
355	65	1.63	24.4646	1	18.1808	autumn	28	0.66	1
356	88	1.73	29.4029	1	39.6586	autumn	21	2.37	1
357	76.4	1.65	28.0624	1	20.2137	autumn	22	0.94	4	3	0	1	0	3	0	x	3	1	1
358	75	1.75	24.4898	1	50.2755	autumn	23	3.71	1
359	61	1.57	24.7475	1	39.5543	winter	18	2.43	4	1.5	1	1	0	3	1	x	3	1	1
360	70.85	1.57	28.7436	1	47.2904	summer	29	2.83	4	0.8	0	1	0	3	1	x	3	3	1
361	96.4	1.6	37.6562	1	46.4164	summer	13	1.81	1
362	70	1.6	27.3437	1	33.4247	spring	30	1.02	1
363	107	1.54	45.1172	1	42.6647	autumn	23	1.08	4	0.8	0	0	0	1	0	x	1	1	1
364	54.85	1.51	24.056	1	68.8301	autumn	21	1.68	1
365	66.1	1.5	29.3778	1	55.0219	winter	14	3.68	1
366	59.85	1.49	26.9582	1	39.0384	spring	15	1.33	1
367	65	1.68	23.03	1	41.8603	winter	6	0.86	4	0.3	0	0	0	1	0	x	1	1	1
368	40	1.56	16.4366	1	48.1689	summer	27	1.29	1
369	53	1.51	23.2446	1	54.7205	winter	25	2.83	4	2.2	0	0	0	2	0	x	1	2	1
370	71	1.48	32.4142	1	68.4833	autumn	18	1.81	4	1.2	0	1	0	3	0	x	3	3	1
371	68.4	1.57	27.7496	1	56.4082	spring	16	3.64	4	1	0	1	0	3	0	x	3	3	1
372	70.3	1.6	27.4609	1	45.4137	autumn	27	1.64	1
373	105	1.6	41.0156	1	44.611	autumn	22	1.13	4	0.87	0	0	0	1	0	x	1	1	1
374	76.7	1.605	29.7746	1	55.1496	summer	18	0.74	1
375	105	1.66	38.1042	1	44.8207	summer	14	0.68	1
376	95	1.68	33.6593	1	32.4192	spring	17	1.41	1
377	65.4	1.63	24.6152	1	40.2932	winter	35	1.15	4	1.2	0	1	0	3	1	x	3	1	1
378	78	1.69	27.31	1	37.2877	summer	12	2.53	4	1.6	1	1	1	3	1	x	3	1	1
379	53	1.56	21.7784	1	43.7014	winter	14	2.11	4	4	1	1	0	3	1	x	3	1	1
380	60.6	1.545	25.3872	1	27.6466	spring	16	2.31	4	2	0	1	0	3	0	x	3	1	1
381	49	1.5	21.7778	1	53.0592	autumn	25	2.07	1
382	72	1.42	35.7072	1	70.2007	autumn	13	0.96	1
383	70	1.59	27.6888	1	39.7425	winter	20	0.83	1
384	64	1.68	22.6757	1	42.2192	summer	20	2.42	1
385	70	1.63	26.3465	1	23.1818	winter	30	5.22	1
386	83	1.53	35.4564	1	49.9178	autumn	20	0.64	1
387	64	1.48	29.2184	1	50.2642	summer	17	1.62	4	0.7	1	0	0	1	0	x	1	1	1
388	83.85	1.6	32.7539	1	40.5589	summer	36	1.46	4	4.5	0	0	1	3	0	x	3		DTC w/o further specification
389	97	1.66	35.201	1	39.174	spring	10	4.82	1
390	88.8	1.62	33.8363	1	56.2548	spring	15	1.49	4	1.6	1	1	1	3	1	x	3	3	1
391	75.2	1.64	27.9595	1	39.5205	spring	12	1.01	4	0.4	1	0	0	1	0	x	1	1	1
392	52	1.62	19.8141	1	42.2153	autumn	32	1.18	4	3	0	1	0	3	0	x	3	1	1
393	62	1.56	25.4767	1	61.0877	spring	28	1.2	1
394	83	1.6	32.4219	1	27.9498	spring	25	1.03	1
395	61	1.51	26.7532	1	54.6501	summer	17.5	1.19	4	1.1	0	0	0	1	0	x	1	1	1
396	92	1.67	32.9879	1	27.7032	summer	22	1.29	1
397	52.75	1.53	22.5341	1	42.0986	winter	31	1.54	4	1	1	1	0	3	1	x	3	1	1
398	54	1.68	19.1327	2	73.423	summer	20	1.13	4	0.1	1	0	0	1	0	x	1	1	1
399	72	1.71	24.623	2	52.4703	spring	17	1.96	4	2.5	1	1	0	3	0	x	3	3	1
400	57	1.67	20.4382	1	25.0219	spring	14	1.38	4	0.9	0	0	0	1	0	x	1	1	1
401	100	1.71	34.1986	1	23.0767	summer	26	1.74	1
402	61	1.54	25.721	1	44.8478	winter	8	1.82	4	0.8	0	0	0	1	0	x	1	1	1
403	67.5	1.65	24.7934	1	38.5014	summer	23	1.37	1
404	49.2	1.49	22.1612	1	47.1753	autumn	8	2	1
405	57.35	1.49	25.8322	1	57.9014	summer	31	0.34	1
406	64.1	1.5	28.4889	1	67.0274	winter	15	5.63	4	5	1	1	0	3	1	x	3	3	1
407	64.35	1.5	28.6	1	78.1753	summer	13	2.48	4	6	0	0	1	3	0	x	3		follicular carcinoma
408	60.6	1.64	22.5312	1	29.8356	autumn	26.2	1.87	1
409	73.8	1.74	24.3757	2	21.6466	autumn	22	2.32	4	1.5	0	0	1	1	1	x	1	1	1
410	72	1.6	28.125	1	31.04	winter	17	2.23	1
411	57.45	1.49	25.8772	1	51.5616	autumn	21	2.65	1
412	75	1.71	25.6489	1	48.3945	autumn	16	2.68	4	0.6	1	0	0	1	0	x	1	1	1
413	103.25	1.6	40.332	1	61.7671	summer	13	12.41	4	0.8	0	0	0	1	0	x	1	1	3
414	71	1.49	31.9805	1	63.9699	autumn	19	0.97	1
415	63	1.6	24.6094	1	86.3135	autumn	17	0.5	1
416	75.8	1.54	31.9615	2	69.1452	winter	24	1.93	4	0.7	0	0	0	1	0	x	1	1	1
417	60	1.49	27.0258	1	45.9163	autumn	17		1
418	54.65	1.56	22.4564	1	24.8247	summer	19	3.71	4	0.2	0	0	0	1	0	x	1	1	1
419	82	1.59	32.4354	1	33.6702	winter	20	1.83	4	0.4	1	0	0	1	0	x	1	1	1
420	73	1.59	28.8754	1	55.2199	spring	22	2.27	1
421	72.5	1.63	27.2874	1	69.5863	autumn	12	0.55	1
422	79	1.58	31.6456	1	55.1191	spring	26	0.28	1
423	77.35	1.5	34.3778	1	54.7507	summer	12	2.81	4	0.2	0	0	0	1	0	x	1	1	1
424	55.15	1.52	23.8703	1	56.4849	winter	14	1.12	4	1.1	0	0	0	1	0	x	1	1	1
425	73	1.64	27.1416	2	47.5521	summer	45	1.73	4	6	0	0	0	3	0	x	3	3	1
426	68	1.63	25.5937	1	30.3272	winter	20	0.94	1
427	72	1.7	24.9135	1	29.3494	winter	23	3.95	4	1.9	0	0	0	1	0	x	1	1	1
428	98.05	1.69	34.33	2	48.6493	autumn	16	1.35	1
429	58.85	1.53	25.1399	1	64.4137	summer	10	0.69	4	1.2	0	1	0	3	0	x	3	3	1
430	47.25	1.52	20.451	1	70.726	spring	28	3.39	4	1.5	1	1	0	3	1	x	3	3	1
431	77.6	1.61	29.9371	1	61.9397	spring	17	2.31	1
432	62	1.62	23.6244	1	57.6586	spring	28	2.44	4	1.4	1	0	0	1	0	x	1	1	1
433	52.55	1.5	23.3556	1	68.0329	autumn	16	2.89	4	0.5	0	0	0	1	0	x	1	1	1
